# Supplementary material for: Optical control of protein phosphatase function
Source: Nat Commun. 2019 Sep 26;10:4384. doi: 10.1038/s41467-019-12260-z (PMC6763421; doi:10.1038/s41467-019-12260-z)
Supplement: Supplementary file 3 — Source Data [file 41467_2019_12260_MOESM3_ESM.xlsx]

## Sheet: Figure 2a
2a - Full image for western blot - rectangle indicates region provided in the main text

## Sheet: Figure 2b
2b - Background subtracted fluorescence values for three biological replicates
	NT	WT	S	– UV	+ UV
Replicate 1	4	31	4	3	27
Replicate 2	7	39	12	9	34
Replicate 3	4	37	7	8	33
Results of unpaired student's t test
Comparing WT to S
Unpaired t test
P value	0.0011
P value summary	**
Significantly different (P < 0.05)?	Yes
One- or two-tailed P value?	Two-tailed
t, df	t=8.358 df=4
Comparing –UV to +UV
Unpaired t test
P value	0.001
P value summary	**
Significantly different (P < 0.05)?	Yes
One- or two-tailed P value?	Two-tailed
t, df	t=8.602 df=4

## Sheet: Figure 2d
2d - Nuclear/Cytoplasmic ratios for 9 cells from a combined three biological replicates
time	WT
0	0.525676	0.473076	0.511847	0.605274	0.575638	0.613549	0.631716	0.518544	0.583048
10	0.536139	0.496666	0.479713	0.581315	0.462601	0.605739	0.611335	0.560018	0.498574
20	0.463599	0.510777	0.506396	0.481433	0.448131	0.572883	0.514076	0.532094	0.602502
30	0.511357	0.437347	0.485533	0.471955	0.414745	0.614858	0.603099	0.48433	0.588687
40	0.510791	0.436994	0.432452	0.452068	0.458938	0.608095	0.572718	0.461915	0.66981
50	0.558699	0.446154	0.447052	0.465833	0.454915	0.62334	0.526438	0.441024	0.5684
60	0.554601	0.431244	0.432563	0.462936	0.45444	0.533706	0.548787	0.457618	0.622882
	– UV
0	0.525214	0.501684	0.674973	0.637463	0.894342	0.65351	0.709471	0.720917	0.691508
10	0.465636	0.51049	0.702139	0.561972	0.912308	0.68844	0.658794	0.778848	0.510527
20	0.44907	0.571956	0.787192	0.621299	0.6241	0.775203	0.631413	0.754676	0.622286
30	0.48331	0.692913	0.770693	0.566404	0.967307	0.735035	0.579289	0.733718	0.638858
40	0.496708	0.721519	0.698633	0.545627	0.886897	0.630558	0.562657	0.771832	0.591231
50	0.512327	0.72332	0.635776	0.596772	0.660224	0.689178	0.698221	0.702444	0.607571
60	0.558599	0.607143	0.63744	0.596486	0.696866	0.722442	0.587185	0.592276	0.717141
	+ UV
0	0.616633	0.64	0.702899	0.709089	0.724229	0.858924	0.856546	0.799407	0.606473
10	0.565341	0.631336	0.751412	0.710819	0.762565	0.956407	0.765586	0.911602	0.386253
20	0.65719	0.659193	0.758974	0.754723	0.753538	0.902291	0.719319	0.991512	0.481349
30	0.733723	0.573585	0.748663	0.712288	0.730466	0.851913	0.789579	0.853525	0.475175
40	0.718922	0.556818	0.671569	0.669625	0.740206	0.858584	0.793327	0.900797	0.473319
50	0.70744	0.608696	0.660194	0.658141	0.754062	0.802605	0.826123	0.860386	0.41441
60	0.749842	0.664286	0.763736	0.758993	0.640493	0.809507	0.760499	0.860736	0.442352
	reporter only
0	0.88159	0.924011	0.984498	0.95095	0.934838	0.975133	0.950531	0.918793	0.914939
10	0.907147	0.951244	1.01534	0.935052	0.944546	0.960335	0.945368	1.04221	0.998018
20	1.02166	0.955396	1.19428	1.19469	1.08109	0.983371	0.976302	1.12336	1.13359
30	1.11476	0.966421	1.21307	1.16147	1.16214	0.97895	1.01105	1.06316	1.08383
40	1.06145	0.990627	1.1604	1.24885	1.12089	0.992586	1.02887	1.03196	1.08793
50	1.09396	1.04618	1.1196	1.21238	1.05266	1.02847	1.02444	1.02003	1.06694
60	1.02157	1.05427	1.1382	1.24718	1.05079	1.0644	1.05108	1.02159	1.00669
One-way ANOVA results for 2d at time 60
Tukey's multiple comparisons test	Mean Diff.	95.00% CI of diff.	Significant?	Summary	Adjusted P Value
NVC +UV vs. NVC –UV	0.08165	-0.04414 to 0.2074	No	ns	0.3582
NVC +UV vs. ERK only	-0.3561	-0.4819 to -0.2304	Yes	****	<0.0001
NVC +UV vs. WT	0.2169	0.09106 to 0.3426	Yes	***	0.0001
NVC –UV vs. ERK only	-0.4378	-0.5636 to -0.312	Yes	****	<0.0001
NVC –UV vs. WT	0.1352	0.009408 to 0.261	Yes	*	0.0297
ERK only vs. WT	0.573	0.4472 to 0.6988	Yes	****	<0.0001

## Sheet: Figure 3b
3b - Cytoplasmic/nuclear ratios for 9 cells from a combined three biological replicates
time	C293NVC –UV
0	0.982911	1.30174	1.10987	1.29325	1.49986	1.35169	1.45837	1.4639	1.71138
10	0.939474	1.37768	1.68731	1.20408	1.77648	1.41297	1.14432	1.4618	1.29562
20	1.30353	1.44177	2.08415	1.2505	2.12228	1.45523	1.37272	1.35438	1.37807
30	1.44317	1.36572	1.8494	1.41738	2.27734	1.8786	1.50707	1.33958	1.52049
40	1.43794	1.58245	1.88108	1.26001	2.5002	1.71124	1.49561	1.52569	1.43592
50	1.39315	1.57067	1.96853	1.28791	2.37832	1.68661	1.61999	1.65614	1.39131
60	1.41345	1.3815	2.08672	1.25986	2.64664	1.7438	1.23467	1.4578	1.4212
	wild-type
0	0.537757	0.520411	0.602558	0.621982	0.38025	0.446484	0.524767	0.592227	0.660966
10	0.590669	0.556378	0.760562	0.839452	0.591481	0.706058	0.834123	0.839918	0.660835
20	0.639256	0.636493	0.815553	0.868912	0.6219	0.703091	0.852734	0.847448	0.738596
30	0.648976	0.627546	0.819535	0.878374	0.646501	0.694008	0.831804	0.893192	0.778555
40	0.685499	0.700835	0.765674	0.835883	0.65239	0.730901	0.835428	0.87146	0.785428
50	0.693588	0.658941	0.822404	0.92158	0.666407	0.799451	0.851738	0.905851	0.774771
60	0.740212	0.66412	0.891819	0.92852	0.685448	0.831044	0.923174	0.992529	0.777938
	C293NVC +UV
0	1.01813	0.823711	0.960128	1.02812	1.03546	0.690902	0.748657	0.737065	0.631757
10	1.12965	0.81703	0.939221	1.09734	0.934365	0.792181	0.748032	1.04319	0.661305
20	0.934192	0.792065	0.93084	1.00833	0.878563	0.935547	0.67448	1.03992	0.679463
30	1.2012	0.890856	0.994204	1.16868	0.850887	0.813735	0.684366	0.990805	0.797697
40	0.994641	0.889588	1.0401	1.12269	0.900758	0.940282	0.802273	1.10453	0.779675
50	1.03144	0.994406	1.04655	1.27452	0.933124	1.04997	0.862342	1.08332	0.817615
60	0.956917	0.940262	1.2181	1.21784	0.976214	0.933624	0.813965	1.04124	0.794151
	reporter only
0	0.898621	0.663982	0.491063	0.931237	0.514097	0.825916	0.654649	0.672464	0.845357
10	0.747888	0.947253	0.652074	1.03713	0.833639	1.05222	0.916182	1.00547	1.14494
20	1.39345	1.65012	0.808463	1.19534	0.875444	1.54631	1.09211	1.49968	1.45045
30	1.62305	2.2189	1.01176	1.71028	0.941127	1.77263	1.71214	1.77145	1.82232
40	1.75417	2.1082	0.999792	1.8906	0.985886	1.91686	1.80232	1.79898	2.59832
50	1.88772	2.29397	1.21764	2.12723	1.23222	1.9643	2.09706	1.88126	2.72236
60	1.84421	2.18824	1.29975	2.1735	1.48546	1.93383	2.12516	1.94996	2.36283
One-way ANOVA test for 3b at time 60
Tukey's multiple comparisons test	Mean Diff.	95.00% CI of diff.	Significant?	Summary	Adjusted P Value
noUV vs. WT	0.8012	0.4118 to 1.191	Yes	****	<0.0001
noUV vs. plusUV	0.6393	0.2498 to 1.029	Yes	***	0.0005
noUV vs. reporter only	-0.3019	-0.6913 to 0.08749	No	ns	0.1746
WT vs. plusUV	-0.1619	-0.5514 to 0.2275	No	ns	0.676
WT vs. reporter only	-1.103	-1.493 to -0.7137	Yes	****	<0.0001
plusUV vs. reporter only	-0.9412	-1.331 to -0.5518	Yes	****	<0.0001

## Sheet: Figure 5a
Full image for western blot in 5a - rectangle indicates region provided in the main text

## Sheet: Figure 5c
5c - Cytoplasmic/nuclear ratio for nine cells from three biological replicates
time	R65K
0	0.548662	0.292553	0.255898	0.604046	0.548223	0.487705	0.595642	0.514035	0.575893
10	0.580042	0.360134	0.397112	0.824228	0.556098	0.640816	0.72561	0.583587	0.693048
20	0.752556	0.438475	0.449902	0.828704	0.651282	0.736842	0.791795	0.681182	0.712021
30	0.796025	0.427817	0.458078	0.86615	0.683938	0.758772	0.857873	0.690738	0.762995
40	0.850951	0.464738	0.526652	0.883644	0.725389	0.8125	0.854737	0.826733	0.883325
50	0.940615	0.495463	0.497967	0.884778	0.809278	0.86036	0.934461	0.841762	0.875318
60	0.911486	0.557407	0.491701	0.905199	0.858586	0.826667	0.917895	0.869841	0.866406
	reporter only
0	0.898621	0.663982	0.491063	0.931237	0.514097	0.825916	0.654649	0.672464	0.845357
10	0.747888	0.947253	0.652074	1.03713	0.833639	1.05222	0.916182	1.00547	1.14494
20	1.39345	1.65012	0.808463	1.19534	0.875444	1.54631	1.09211	1.49968	1.45045
30	1.62305	2.2189	1.01176	1.71028	0.941127	1.77263	1.71214	1.77145	1.82232
40	1.75417	2.1082	0.999792	1.8906	0.985886	1.91686	1.80232	1.79898	2.59832
50	1.88772	2.29397	1.21764	2.12723	1.23222	1.9643	2.09706	1.88126	2.72236
60	1.84421	2.18824	1.29975	2.1735	1.48546	1.93383	2.12516	1.94996	2.36283
	R65HCK –UV
0	1.01792	0.684486	0.60687	1.02857	0.566038	0.5372	0.779851	0.935412	0.835476
10	1.38937	0.816017	0.796935	1.13981	0.943885	0.733424	1.07533	1.10769	1.05867
20	1.84124	1.08758	1.02542	1.71429	1.13509	0.961783	1.30195	1.19697	1.16798
30	2.32576	1.29119	1.00418	2.49378	1.53971	1.32335	1.55842	1.7181	1.32768
40	2.71585	1.41515	1.0875	3.14428	1.91441	1.76905	1.73297	2.09677	1.46197
50	3.03409	1.2887	1.08032	3.17972	2.15584	2.51429	2.21087	2.57741	1.53239
60	3.15517	1.34993	1.17671	3.23005	2.15822	2.66667	2.55396	2.02875	1.81505
	R65HCK +UV
0	0.47654	0.389177	0.838504	0.460636	0.501557	0.445436	0.699707	0.541086	0.823327
10	0.486992	0.446863	0.875617	0.477333	0.471953	0.494589	0.964388	0.662899	0.760168
20	0.486749	0.424147	0.903351	0.578622	0.504273	0.557399	1.04876	0.636991	0.75275
30	0.600094	0.484016	0.726977	0.647086	0.567675	0.604394	1.01153	0.637755	0.732629
40	0.619629	0.570657	0.812255	0.746094	0.631781	0.650772	0.960401	0.739373	0.699968
50	0.71806	0.582552	0.778871	0.696737	0.763039	0.764143	1.06002	0.864092	0.717708
60	0.826751	0.785425	0.82965	0.840104	0.848622	0.774535	1.08091	0.856884	0.704861
One-way ANOVA test results at time 60
Tukey's multiple comparisons test	Mean Diff.	95.00% CI of diff.	Significant?	Summary	Adjusted P Value
R65K vs. KTR	-1.129	-1.658 to -0.5993	Yes	****	<0.0001
R65K vs. R65HCK –UV	-1.437	-1.966 to -0.9073	Yes	****	<0.0001
R65K vs. R65HCK +UV	-0.03806	-0.5674 to 0.4912	No	ns	0.9973
KTR vs. R65HCK –UV	-0.3079	-0.8373 to 0.2214	No	ns	0.406
KTR vs. R65HCK +UV	1.091	0.5613 to 1.62	Yes	****	<0.0001
R65HCK –UV vs. R65HCK +UV	1.399	0.8692 to 1.928	Yes	****	<0.0001

## Sheet: Figure 6a-b
Raw data used to generate plots in 6a-b (values are C/N at the 60-minute time point, each value represents a single cell)
EGF concentration (ng/mL)	250	100	50	25	10	5	1	0.5	0.1	0
	1.73049	1.17061	0.70946	1.23188	1.11778	0.745964	0.741277	0.668081	0.539033	0.758287
	1.77227	0.906874	0.939901	1.78246	1.23062	1.62411	0.847272	0.878946	0.828922	0.669341
	1.81342	1.63466	0.928236	1.08505	1.08885	2.0106	0.900031	0.801075	0.680532	0.722574
	1.51699	1.05556	0.750945	1.49951	1.14254	1.48627	0.899187	0.518002	0.709041	0.849763
	2.0394	2.0875	0.769735	1.04058	1.09947	0.896853	1.20031	1.00286	0.980985	0.728012
	1.90063	2.53004	0.72563	1.06467	1.23892	0.88267	0.850469	0.524696	0.723128	0.702558
	2.30062	2.77801	0.983701	1.7576	1.2053	0.840328	0.638715	0.726598	1.08187	0.746528
	2.20005	1.67853	0.970348	0.728678	1.37512	1.51005	0.7238	0.876735	0.964573	0.718557
	1.62638	1.7181	0.723702	0.958497	0.775394	1.83764	1.36924	0.955571	0.758498	0.628088
	2.17589	1.96143	0.940019	0.983814	1.25032	1.82072	1.33716	0.788149	0.723146	0.989803
	1.4604	0.732118	0.617023	0.740468	1.20226	1.74621	0.68947	0.925159	0.731085	0.65522
	2.65128	0.843173	0.853594	1.05893	0.702837	1.6043	0.830056	1.04452	1.48918	0.879523
	1.67242	1.90176	0.803219	1.11589	0.824136	1.19062	0.830273	1.20816	0.692724	0.750726
	2.10516	1.07133	0.852185	1.2498	0.788145	1.36793	0.965107	0.776923	0.843654	0.932325
	2.35079	1.39183	0.690183	1.03903	1.51359	1.09937	0.938147	1.07797	0.656441	0.661141
	1.59201	1.06934	1.29116	1.30067	0.797884	0.789854	0.623236	0.777844	0.991708	0.846292
	1.65293	1.63906	1.17634	1.69437	0.88649	0.704065	0.94065	0.511388	1.31145	0.774206
	1.96795	1.29912	0.709362	0.760863	0.854176	1.37881	1.16166	0.682058	1.2709	0.855122
	2.21256	1.89823	0.774537	1.57305	1.05384	1.77773	0.977517	0.726001	0.943962	0.742076
	2.35033	1.10283	1.03827	1.26029	1.42891	1.65914	0.597479	0.814728	0.833007	0.920876
	1.77612	1.43603	0.890104	1.29933	1.01252	0.856736	0.634368	0.915914	1.19868	0.780611
	2.11274	1.73134	1.28947	0.973136	1.59751	1.60549	0.813094	0.935862	1.14295	0.573977
	1.80261	1.00793	1.534	1.21557	1.10621	1.52156	0.698022	0.513051	0.915497	0.686955
	1.85918	0.855514	0.767511	1.51441	0.616321	1.18462	0.745697	0.693153	0.613091	0.885704
	2.02786	0.547155	1.56171	0.890651	1.66824	1.78616	1.06811	0.514143	0.70354	0.599286
	1.93339	0.766598	1.70442	0.850694	0.813762	1.17842	0.772286	0.660172	0.64251	0.777524
	2.10147	0.505221	1.11753	1.54938	1.87445	1.65494	0.703115	0.723407	0.980855	0.735222
	1.73872	0.69435	1.53843	1.55893	1.03195	1.00744	0.823772	0.986384	0.725428	0.99379
	1.53917	0.617217	2.02779	1.77682	0.436231	1.683	0.872039	0.639848	0.572655	0.443576
	1.872	1.50307	1.72243	1.23349	0.720944	0.994309	0.877783	0.577364	0.768677	0.642211
	2.37754	0.51916	1.87983	1.40468	0.787905	0.992564	1.12363	0.74683	1.0234	1.01554
	1.63546	0.913616	2.30102	1.39187	0.616125	1.75527	0.914744	0.982783	1.35498	0.771258
	2.09722	0.976021	2.01144	0.858915	1.28405	1.43814	0.619592	0.808137	0.383199	0.663859
	1.82272	1.84094	1.75244	1.09703	1.26852	1.5392	0.905679	1.25834	0.433625	0.665819
	1.47982	2.02466	0.863354	1.50459	0.772944	1.99327	0.74888	0.704332	0.647062	0.713808
	1.93821	1.8798	1.92456	0.967625	0.733443	1.20344	0.763069	0.754238	0.618845	0.72525
	1.74016	1.50386	0.79895	1.71736	1.32505	0.659932	0.815153	0.981535	0.933584	0.850292
	2.10592	2.05062	0.794086	1.00741	0.865825	0.681918	0.874663	1.28142	0.740696	0.837522
	2.04246	2.20178	0.810337	1.11744	0.903843	0.685832	0.604563	1	0.990597	0.784382
	1.89988	1.37996	2.77364	1.34642	0.85251	0.941819	0.747252	1.45123	0.907971	0.602394
	1.56993	2.25222	1.74608	1.55496	1.05094	0.752672	0.752713	1.38012	0.642938	0.679478
	2.02602	1.15399	2.39345	1.03332	0.656561	0.667044	0.790679	0.796726	0.588004	0.655819
	2.24806	1.45102	1.86703	0.760184	1.03616	1.98882	0.885604	0.780843	0.832258	0.789963
	1.53554	1.47025	2.69011	0.842665	0.940552	0.950045	0.864879	0.862486	0.833887	0.782731
	2.08846	1.55326	1.40407	1.11513	0.930131	0.678079	0.840678	0.836245	1.18032	0.821853
	1.86229	1.55777	1.89798	1.08276	1.18926	1.82409	0.685157	0.674876	0.871322	0.669075
	1.77405	1.25251	1.28918	1.13174	0.824079	0.898047	0.802182	0.718479	0.829963	0.820826
	1.23838	1.91	0.896008	1.39433	0.936056	1.8461	0.80368	0.806867	0.764883	0.641523
	1.28934	0.662827	0.85612	1.47863	0.672824	0.917091	0.72174	0.784195	1.01262	0.73645
	1.4642	0.65878	0.784602	1.79467	2.27898	0.750346	0.776029	0.924834	0.711935	0.771865
	1.61758	1.28513	1.9235	1.07117	1.49225	1.13684	0.903381	1.17766	0.841721	0.785039
	2.23071	0.805917	0.814224	0.919676	1.8915	1.50563	0.849449	0.740386	0.974333	0.697422
	2.05173	1.17817	0.923042	0.789514	1.47458	0.921958	0.648369	0.723342	0.306109	0.587045
	2.36935	2.17261	1.57453	1.51831	1.40822	1.87296	1.03116	0.847608	1.25675	0.957618
	1.38953	0.893611	1.82768	0.971919	1.80463	1.79497	0.595418	0.528788	1.08587	0.601263
	2.2329	0.824007	0.916598	1.64309	0.981798	1.53839	0.820073	1.04513	0.961175	0.804186
	1.54657	1.11576	0.90261	1.43435	1.3571	1.74602	0.774843	1.00209	0.881281	0.681319
	2.29736	1.52635	1.68292	1.64651	1.18255	0.743621	0.700153	0.734438	0.881912	0.766668
	1.71038	0.904188	1.14756	2.20892	1.17024	1.075	0.714995	0.770335	1.08982	0.61139
	1.58156	0.846693	1.27852	2.24743	1.34143	0.700911	0.826371	0.776369	0.910078	0.664693
	1.76426	1.14664	1.18327	2.21179	0.873291	1.46663	0.55769	0.866363	0.755546	0.838442
	1.50642	0.956315	1.19892	2.17535	0.803769	1.41601	0.853404	0.760999	0.840481	0.617878
	1.32484	0.867689	1.30623	1.44008	1.12795	0.922625	0.614116	0.807349	0.846502	0.429697
	1.91187	1.90934	1.30894	0.664533	0.772739	1.42291	0.734568	1.16496	0.902302	0.778642
	1.74969	1.40401	1.69464	0.671846	0.755494	0.701994	0.566566	0.839638	0.866517	0.341826
	1.50635	0.89437	1.14333	1.30504	0.856536	0.909416	0.545712	0.683593	1.01223	0.687845
	1.28248	2.04287	1.52862	1.32889	1.61605	1.17058	0.805581	0.476872	0.422189	0.899447
	1.11041	1.43081	1.64118	1.31062	0.799961	0.953865	0.547467	0.799453	0.881017	0.936817
	0.959963	1.28943	2.06718	2.17461	2.13262	0.858746	0.676011	0.688652	0.860913	0.40265
	1.01037	1.51898	1.62038	0.785314	1.82668	1.48495	0.613862	0.77611	0.785922	0.786285
	1.02407	1.89108	1.20396	0.770896	0.853072	0.953935	0.818069	1.48162	0.836665	0.795699
	1.29457	2.15347	1.24247	2.0085	1.47918	0.745807	0.70064	0.698823	0.81392	0.856876
	1.34089	1.57672	0.876226	0.889475	1.23741	0.94193	0.624823	0.970172	1.08407	0.705314
	1.13609	1.60784	0.896144	0.931254	1.09138	0.844181	0.679546	1.03704	0.962661	0.998347
	1.9989	1.27324	1.19794	1.98046	0.960833	0.892243	0.685423	1.08109	0.639115	1.29356
	1.55298	1.72765	1.55356	2.71994	1.3466	1.80468	0.678774	1.17791	0.694808	0.761469
	1.35437	1.01638	1.85033	1.372	0.717213	0.881304	0.58284	0.715517	0.89058	0.772012
	1.86366	0.947241	2.04748	1.60052	0.608725	0.868095	0.74301	0.791898	0.472108	0.824758
		1.58452	1.39843	1.86671	1.019		0.865505	0.551813	0.645662	0.887448
		1.69903	1.4986	0.485773	1.01394		0.664272	0.876417	0.72234	0.649347
		0.983153	1.17166	1.14984	1.07124		0.708312	0.700214	1.04065	0.780766
		1.7847	1.85336	1.33457	0.79462		0.738712	0.83553	1.29752	0.716829
		2.44285	0.663394	0.734044	1.72393		1.48173	0.694726	0.959455	0.566865
		0.993095	1.44754	1.67313	1.0249		0.64471	0.884739	1.2917	0.701113
		1.45426	1.84563	0.765902	0.499835		0.96947	1.03315	0.646668	0.672959
		1.5531		1.22222	0.715418		1.34505
					1.45081		0.953723
number of cells (n)	78	86	85	86	87	78	87	85	85	85
For 6a, the means and standard error of the mean were plotted.
EGF concentration (ng/mL)	250	100	50	25	10	5	1	0.5	0.1	0
Mean	1.77962	1.38429	1.31254	1.29552	1.09952	1.22931	0.808893	0.843766	0.855064	0.747166
Standard error of the mean	0.04157	0.0548177	0.0544336	0.0471901	0.0397151	0.0474261	0.0200697	0.0229851	0.0247346	0.0153703
For 6b, a bin size of 0.25 was used to generate the histogram representation
Bin Center	250	100	50	25	10	5	1	0.5	0.1	0	EGF concentration (ng/mL)
0	0	0	0	0	0	0	0	0	0	0
0.25	0	0	0	0	0	0	0	0	0.0117647	0.0117647
0.5	0	0.045977	0.0117647	0.0116279	0.0574713	0	0.149425	0.105882	0.105882	0.129412
0.75	0	0.126437	0.235294	0.162791	0.298851	0.24359	0.597701	0.529412	0.447059	0.705882
1	0.0512821	0.195402	0.164706	0.255814	0.241379	0.24359	0.183908	0.258824	0.317647	0.141176
1.25	0.102564	0.103448	0.176471	0.186047	0.195402	0.0897436	0.0574713	0.0705882	0.105882	0.0117647
1.5	0.192308	0.206897	0.129412	0.174419	0.114943	0.192308	0.0114943	0.0352941	0.0117647	0
1.75	0.25641	0.103448	0.141176	0.116279	0.0574713	0.192308	0	0	0	0
2	0.230769	0.137931	0.0941176	0.0232558	0.0114943	0.0384615	0	0	0	0
2.25	0.141026	0.045977	0.0117647	0.0581395	0.0229885	0	0	0	0	0
2.5	0.0128205	0.0229885	0.0117647	0	0	0	0	0	0	0
2.75	0.0128205	0.0114943	0.0235294	0.0116279	0	0	0	0	0	0
3	0	0	0	0	0	0	0	0	0	0

## Sheet: Figure 6c
Data used in 6c (values are C/N at the 60-minute time point, each value represents a single cell) - each dot on the plot corresponds to a value here.
	KTR	WT	R65K	0 min	0.5 min	1 min	2 min
	1.73049	0.712194	1.00191	1.21207	2.03977	1.31943	0.937633
	1.77227	1.12545	0.917907	0.955894	1.66383	0.880123	1.02948
	1.81342	1.57427	0.898407	2.55573	1.27191	1.57233	1.19054
	1.51699	0.72063	0.906062	2.58723	1.11788	1.21114	1.65557
	2.0394	1.02855	0.564146	1.069	1.33252	1.16857	1.55263
	1.90063	1.17706	0.809022	1.95215	1.80594	1.7739	1.78494
	2.30062	0.877342	0.93395	2.25658	1.31902	0.871231	0.898471
	2.20005	0.877751	1.82704	2.6844	0.978487	0.801579	1.38542
	1.62638	1.06937	1.36761	2.43327	1.48886	1.93478	0.662697
	2.17589	0.876105	1.88898	2.27465	1.69461	1.04096	0.885952
	1.4604	1.12155	1.8795	2.66621	2.15896	1.01256	1.17659
	2.65128	0.737785	1.23599	1.65321	1.61449	1.75992	1.10845
	1.67242	1.07683	1.05268	1.7482	1.5065	1.25013	0.952382
	2.10516	0.712519	0.734877	1.66156	1.92251	1.23402	1.45247
	2.35079	0.884212	0.921419	2.02656	1.74782	1.13503	1.24752
	1.59201	1.13739	1.10757	1.39262	0.706001	0.85488	0.849302
	1.65293	0.942258	0.87326	2.2622	1.64307	0.661732	1.06836
	1.96795	1.14331	1.73487	1.59928	0.664736	0.917718	1.15399
	2.21256	0.791176	1.86489	1.32909	1.02173	0.605007	0.984222
	2.35033	0.808619	1.00935	2.07999	1.35421	0.704152	0.973036
	1.77612	0.892601	0.717681	1.93275	0.947643	0.717358	1.2398
	2.11274	0.86728	0.938979	1.37226	1.59469	1.26103	0.870695
	1.80261	0.774735	0.836079	1.46548	1.52129	1.25153	1.79324
	1.85918	1.26063	1.04955	1.72743	0.847863	1.94059	1.06145
	2.02786	1.05312	0.840875	1.82296	1.40798	0.590842	0.88884
	1.93339	0.745712	0.519133	1.88699	0.940542	0.945276	0.8205
	2.10147	0.864207	0.553855	1.71899	0.909267	0.978935	0.871096
	1.73872	0.923887	0.822231	2.64886	1.22577	0.968881	0.788269
	1.53917	0.961804	0.615883	1.64325	1.29461	0.946992	0.857851
	1.872	0.67345	0.826863	2.07859	1.64185	0.965448	0.809949
	2.37754	1.16328	0.811603	1.49716	1.01147	1.0056	0.728502
	1.63546	0.966154	0.938171	1.76987	1.67763	1.28979	1.003
	2.09722	0.928479	0.975465	1.93982	1.46947	0.83581	0.934763
	1.82272	0.836925	1.00768	1.50229	0.983535	0.917717	0.79058
	1.47982	0.589874	0.963994	2.24673	1.00703	0.770961	0.939418
	1.93821	0.661158	0.838491	2.03815	1.96401	1.12108	0.743736
	1.74016	0.941651	0.788864	2.5652	1.00606	0.598145	0.841229
	2.10592	0.583612	1.03014	1.52431	1.8571	1.14752	0.681778
	2.04246	0.939815	0.741993	1.86085	1.35065	0.941366	1.06451
	1.89988	0.741623	0.727482	1.91682	1.8502	1.11921	1.09662
	1.56993	0.92167	0.730649	2.37228	1.37306		0.987292
	2.02602	0.783366	1.13119	2.30104	1.55124		0.912238
	2.24806	0.839246	0.774772	1.62184	2.06611		0.963479
			1.29219
			1.21652
			0.95158
			0.900461
number of cells (n)	43	43	47	43	43	40	43
One-way ANOVA results
Tukey's multiple comparisons test	Mean Diff.	95.00% CI of diff.	Significant?	Summary	Adjusted P Value
2 min vs. WT	0.1239	-0.08937 to 0.3373	No	ns	0.5998
2 min vs. KTR	-0.8884	-1.102 to -0.6751	Yes	****	<0.0001
2 min vs. R65K	0.03658	-0.1722 to 0.2453	No	ns	0.9986
2 min vs. 1 min	-0.03748	-0.2548 to 0.1798	No	ns	0.9987
2 min vs. 0.5 min	-0.3701	-0.5834 to -0.1568	Yes	****	<0.0001
2 min vs. 0 min	-0.8655	-1.079 to -0.6522	Yes	****	<0.0001
WT vs. KTR	-1.012	-1.226 to -0.799	Yes	****	<0.0001
WT vs. R65K	-0.08737	-0.2961 to 0.1214	No	ns	0.8768
WT vs. 1 min	-0.1614	-0.3787 to 0.05586	No	ns	0.2956
WT vs. 0.5 min	-0.494	-0.7074 to -0.2807	Yes	****	<0.0001
WT vs. 0 min	-0.9894	-1.203 to -0.7761	Yes	****	<0.0001
KTR vs. R65K	0.925	0.7162 to 1.134	Yes	****	<0.0001
KTR vs. 1 min	0.8509	0.6336 to 1.068	Yes	****	<0.0001
KTR vs. 0.5 min	0.5183	0.305 to 0.7316	Yes	****	<0.0001
KTR vs. 0 min	0.0229	-0.1904 to 0.2362	No	ns	>0.9999
R65K vs. 1 min	-0.07405	-0.2868 to 0.1387	No	ns	0.946
R65K vs. 0.5 min	-0.4067	-0.6154 to -0.1979	Yes	****	<0.0001
R65K vs. 0 min	-0.902	-1.111 to -0.6933	Yes	****	<0.0001
1 min vs. 0.5 min	-0.3326	-0.5499 to -0.1153	Yes	***	0.0002
1 min vs. 0 min	-0.828	-1.045 to -0.6107	Yes	****	<0.0001
0.5 min vs. 0 min	-0.4954	-0.7087 to -0.2821	Yes	****	<0.0001

## Sheet: Supplemental Figure 2
C/N ratio for 5 cells from two biological replicates
time	WT					*subset from Figure 3b
0	0.537757	0.520411	0.602558	0.621982	0.38025
10	0.590669	0.556378	0.760562	0.839452	0.591481
20	0.639256	0.636493	0.815553	0.868912	0.6219
30	0.648976	0.627546	0.819535	0.878374	0.646501
40	0.685499	0.700835	0.765674	0.835883	0.65239
50	0.693588	0.658941	0.822404	0.92158	0.666407
60	0.740212	0.66412	0.891819	0.92852	0.685448
	R64K
0	0.692192	0.46531	0.580071	0.496411	0.534619
10	0.861667	0.508007	0.581897	0.692042	0.60219
20	0.866995	0.596137	0.701031	0.684916	0.668654
30	0.891761	0.571307	0.737832	0.663344	0.616598
40	0.890076	0.593522	0.741834	0.74345	0.700499
50	0.84544	0.595991	0.817898	0.706796	0.635408
60	0.847407	0.568285	0.822581	0.747275	0.692308
	R65K
0	0.548662	0.514035	0.487705	0.604046	0.548223
10	0.580042	0.583587	0.640816	0.824228	0.556098
20	0.752556	0.681182	0.736842	0.828704	0.651282
30	0.796025	0.690738	0.758772	0.86615	0.683938
40	0.850951	0.826733	0.8125	0.883644	0.725389
50	0.940615	0.841762	0.86036	0.884778	0.809278
60	0.911486	0.869841	0.826667	0.905199	0.858586
	reporter only
0	0.584507	0.613419	0.738095	0.601852	0.634181
10	0.650549	0.595238	0.85	1.19048	1.1498
20	0.800937	0.833811	0.97351	1.44177	1.56528
30	1.29825	1.25676	1.62598	1.56357	1.59738
40	1.73443	1.62109	1.9633	2.35825	1.84483
50	2.16406	1.88559	2.24242	2.46269	1.96667
60	1.99237	2.07143	2.44767	2.43508	2.13087

## Sheet: Supplemental Figure 4a
Supplemental 4a (ERK-mCherry)
N/C ratio for 9 cells from three biological replicates
time	– UV + EGF
0	0.88159	0.924011	0.984498	0.95095	0.934838	0.975133	0.950531	0.918793	0.914939
10	0.907147	0.951244	1.01534	0.935052	0.944546	0.960335	0.945368	1.04221	0.998018
20	1.02166	0.955396	1.19428	1.19469	1.08109	0.983371	0.976302	1.12336	1.13359
30	1.11476	0.966421	1.21307	1.16147	1.16214	0.97895	1.01105	1.06316	1.08383
40	1.06145	0.990627	1.1604	1.24885	1.12089	0.992586	1.02887	1.03196	1.08793
50	1.09396	1.04618	1.1196	1.21238	1.05266	1.02847	1.02444	1.02003	1.06694
60	1.02157	1.05427	1.1382	1.24718	1.05079	1.0644	1.05108	1.02159	1.00669
	+ UV + EGF
0	1.00435	0.975878	0.980248	0.921521	0.949627	0.860549	0.946219	0.973397	0.872777
10	0.969409	0.94378	0.97202	0.946098	0.995876	0.899834	0.873835	0.993083	0.895569
20	0.92316	0.960461	1.19576	0.960907	1.04197	0.90335	0.913429	1.02458	0.947554
30	1.21175	1.30944	1.19614	1.08903	1.05849	0.931657	1.20228	1.05749	1.15601
40	1.17913	1.24784	1.20685	1.08386	1.06768	1.02736	1.22758	1.05904	1.20492
50	1.13009	1.06282	1.06643	1.0572	1.03028	0.992612	1.12894	1.06939	1.24163
60	1.12424	1.06694	1.05656	1.04014	1.01477	1.00064	1.04228	1.02651	1.25676
	– UV – EGF
0	0.902477	0.87126	0.99134	0.993161	0.887343	0.96772	0.864609	0.930404	0.888074
10	0.859238	0.944792	0.938927	0.853603	0.883026	1.00781	0.851489	0.878786	0.85441
20	0.872998	0.911122	0.935609	0.978733	0.865813	1.0373	0.865436	0.831078	0.885011
30	0.872243	0.948451	0.899152	0.950773	0.892334	0.983499	0.863984	0.82198	0.875593
40	0.882412	0.922283	0.871062	0.961337	0.973228	0.995317	0.879104	0.834308	0.893187
50	0.871529	0.917095	0.977355	0.959336	0.948474	1.01491	0.911083	0.854807	0.882837
60	0.892752	0.878264	0.824654	0.965248	0.867456	1.02889	0.929923	0.847805	0.883171
	+ UV – EGF
0	0.875423	0.880368	0.848096	0.955969	0.895249	0.925654	0.966044	0.88496	0.930103
10	0.90835	0.854387	0.851809	0.972734	1.03079	0.924381	0.960577	0.902208	0.937112
20	0.921111	0.979035	0.942422	1.01189	0.915963	0.926451	0.976186	0.930571	0.942191
30	0.888238	0.931887	0.943006	0.919869	0.901956	0.93066	0.997074	0.925471	0.94331
40	0.84328	0.978933	0.928927	0.933045	0.894088	0.945079	1.01321	0.906503	0.971922
50	0.877778	0.944545	0.943899	1.00416	0.91446	0.973697	0.988373	0.917808	0.976844
60	0.869389	0.958484	0.916694	0.992759	0.914731	0.944077	0.989575	0.924783	0.899837
One-way ANOVA statistical results for time 20
Tukey's multiple comparisons test	Mean Diff.	95.00% CI of diff.	Significant?	Summary	Adjusted P Value
– UV + EGF vs. + UV + EGF	0.08806	-0.007516 to 0.1836	No	ns	0.0797	A-B
– UV + EGF vs. – UV – EGF	0.1645	0.06894 to 0.2601	Yes	***	0.0003	A-C
– UV + EGF vs. + UV – EGF	0.1242	0.02863 to 0.2198	Yes	**	0.0069	A-D
+ UV + EGF vs. – UV – EGF	0.07645	-0.01913 to 0.172	No	ns	0.1543	B-C
+ UV + EGF vs. + UV – EGF	0.03615	-0.05943 to 0.1317	No	ns	0.7363	B-D
– UV – EGF vs. + UV – EGF	-0.0403	-0.1359 to 0.05528	No	ns	0.6665	C-D
One-way ANOVA statitical results for time 30
Tukey's multiple comparisons test	Mean Diff.	95.00% CI of diff.	Significant?	Summary	Adjusted P Value
– UV + EGF vs. + UV + EGF	-0.002745	-0.08212 to 0.07663	No	ns	0.9997	A-B
– UV + EGF vs. – UV – EGF	0.1313	0.05189 to 0.2106	Yes	***	0.0007	A-C
– UV + EGF vs. + UV – EGF	0.1079	0.02854 to 0.1873	Yes	**	0.0051	A-D
+ UV + EGF vs. – UV – EGF	0.134	0.05463 to 0.2134	Yes	***	0.0005	B-C
+ UV + EGF vs. + UV – EGF	0.1107	0.03129 to 0.19	Yes	**	0.004	B-D
– UV – EGF vs. + UV – EGF	-0.02335	-0.1027 to 0.05603	No	ns	0.8484	C-D
One-way ANOVA statistical results for time 40
Tukey's multiple comparisons test	Mean Diff.	95.00% CI of diff.	Significant?	Summary	Adjusted P Value
– UV + EGF vs. + UV + EGF	-0.06452	-0.1543 to 0.02529	No	ns	0.2295	A-B
– UV + EGF vs. – UV – EGF	0.1679	0.07812 to 0.2577	Yes	****	<0.0001	A-C
– UV + EGF vs. + UV – EGF	0.1454	0.05559 to 0.2352	Yes	***	0.0006	A-D
+ UV + EGF vs. – UV – EGF	0.2324	0.1426 to 0.3223	Yes	****	<0.0001	B-C
+ UV + EGF vs. + UV – EGF	0.2099	0.1201 to 0.2997	Yes	****	<0.0001	B-D
– UV – EGF vs. + UV – EGF	-0.02253	-0.1123 to 0.06728	No	ns	0.9041	C-D

[truncated: 2 more sheets: Supplemental Figure 4b, Supplemental Figure 5]
